# Supplementary material for: Prediagnostic Serum Immune Marker Levels and Multiple Myeloma: A Prospective Longitudinal Study Using Samples from the Janus Serum Bank in Norway
Source: Cancer Prev Res (Phila). 2025 Mar 28;18(7):383–91. doi: 10.1158/1940-6207.CAPR-24-0501 (PMC12209824; doi:10.1158/1940-6207.CAPR-24-0501)
Supplement: Supplementary Table S1 — shows categorization and handling of serum marker levels. [file capr-24-0501_supplementary_table_s1_suppst1.xlsx]

## Sheet: Blad1
Supplementary Table S1. The distribution of marker measurements across samples.
Marker	Total number	Within standard (n)	Extrapolated (n)	Mean CV (extrapolated)	<OOR (n)	OOR > (n)	UR (n)
MIP-1α	879	513	37	14.8	264	0	65
TGF-α	879	433	253	14.5	146	1	46
VEGF	879	638	1	-	158	2	80
FGF2	879	440	0	-	343	2	94
Fractalkine	879	309	1	-	512	1	56
MCP3	879	270	2	-	598	0	9
Abbreviations: CV, coefficient of variation; <OOR, below out of range; OOR>, above out of range; UR, unreliable result.
